# Supplementary material for: Patients With IBD Receiving Methotrexate Are at Higher Risk of Liver Injury Compared With Patients With Non-IBD Diseases: A Meta-Analysis and Systematic Review
Source: Front Med (Lausanne). 2021 Nov 22;8:774824. doi: 10.3389/fmed.2021.774824 (PMC8645797; doi:10.3389/fmed.2021.774824)
Supplement: Supplementary file 10 [file Table_9.XLSX]

## Sheet: Original data
Type of disease 1=IBD 2=RA 3=Ps/PsA	PMID	First author	Title	Year of publication	No. of patients	Region of study 1=North America 2=Europe 3=Asia 4=Oceania 5=Africa 6=South America	Study design 1=Prospective 2=Retrospective	Type of population 1=Adult 2=Children	NOS score	Dose of MTX 1=Low dose 2=High dose	Mean/median duration of MTX treatment 1=Short term (<= 2 years) 2=Long term (2 - 4 years) 3=Very long term (>= 4 years)	Usage of folic acid 0=No 1=Yes	Usage of steroid 0=No 1=Yes	No. of TFL	No. of MTX-D	No. of LF	Way of MTX administration 1=intramuscularly 2=orally 3=subcutaneously 4=intravenously 5=combination
1	2492786	Kozarek, R. A.	Methotrexate induces clinical and histologic remission in patients with refractory inflammatory bowel disease	1989	21	1	1	1	6	2	1		1	2	0		1
1	7816064	Feagan, B. G.	Methotrexate for the treatment of Crohn's disease. The North American Crohn's Study Group Investigators	1995	94	1	1	1	9	2	1		1		7		1
1	8613046	Oren, R.	Methotrexate in chronic active ulcerative colitis: a double-blind。 randomized。 Israeli multicenter trial	1996	30	3	1	1	9	1	1	0	1		0		2
1	8791956	Lémann, M.	Methotrexate for the treatment of refractory Crohn's disease	1996	39	2	2	1	6	2	1	0	1	7	1		1
1	10028444	Vandeputte, L.	Methotrexate in refractory Crohn's disease	1999	20	2	2	1	6	2	1	1	1	3			1
1	10594394	Egan, L. J.	A randomized dose-response and pharmacokinetic study of methotrexate for refractory inflammatory Crohn's disease and ulcerative colitis	1999	30	1	1	1	6	2	1		1		1		3
1	10833208	Feagan, B. G.	A comparison of methotrexate with placebo for the maintenance of remission in Crohn's disease. North American Crohn's Study Group Investigators	2000	40	1	1	1	8	1	1	0	0		0		1
1	10925976	Lémann, M.	Methotrexate in Crohn's disease: long-term efficacy and toxicity	2000	49	2	1	1	6	2	1		1	10	2	2	1
1	11095334	Te, H. S.	Hepatic effects of long-term methotrexate use in the treatment of inflammatory bowel disease	2000	20	1	2	1	6	2	2	1	1	6	1	1	5
1	11111780	Maté-Jiménez, J.	6-mercaptopurine or methotrexate added to prednisone induces and maintains remission in steroid-dependent inflammatory bowel disease	2000	27	2	1	1	8	1	1	0	1	2	1		2
1	11136276	Chong, R. Y.	Efficacy of parenteral methotrexate in refractory Crohn's disease	2001	76	1	2	1	6	2	1		1	2	1		5
1	11929386	Fraser, A. G.	The efficacy of methotrexate for maintaining remission in inflammatory bowel disease	2002	70	2	2	1	6	2	1		1	2	0
1	14563183	Ardizzone, S.	Comparison between methotrexate and azathioprine in the treatment of chronic active Crohn's disease: a randomised, investigator-blind study	2003	27	2	1	1	8	2	1	0	1	3	1		4
1	15316419	Al-Farhan, H.	Experience with the use of low-dose methotrexate for inflammatory bowel disease	2004	72	1	2	1	5	1	1	1	1	2	2		2
1	15709988	Cummings, J. R.	Oral methotrexate in ulcerative colitis	2005	50	2	2	1	6	1	1	1	1	3	1		2
1	16093864	Hayee, B. H.	Methotrexate for Crohn's disease: experience in a district general hospital	2005	24	2	2	1	6	2	1	1		0	0		1
1	16141796	Herrlinger, K. R.	The pharmacogenetics of methotrexate in inflammatory bowel disease	2005	102	2	2	1	7	2	1	1	1	4			2
1	16696812	Laharie, D.	Diagnosis of liver fibrosis by transient elastography (FibroScan) and non-invasive methods in Crohn's disease patients treated with methotrexate	2006	21	2	1	1	8	2	2	1		4		1	5
1	17075346	Uhlen, S.	Efficacy of methotrexate in pediatric Crohn's disease: a French multicenter study	2006	61	2	2	2	6	2	1	1	1	2	2		1
1	17559377	Nathan, D. M.	A single center experience of methotrexate in the treatment of Crohn's disease and ulcerative colitis: a case for subcutaneous administration	2008	68	4	2	1	6	2	1	1	1	5	1		3
1	18042110	Turner, D.	Methotrexate following unsuccessful thiopurine therapy in pediatric Crohn's disease	2007	60	1	2	2	6	2	2	1	1	25	4		3
1	18275071	Din, S.	Use of methotrexate in refractory Crohn's disease: the Edinburgh experience	2008	39	2	2	1	6	2	2	1	1	8	2		2
1	18277899	Domènech, E.	Long-term methotrexate for Crohn's disease: safety and efficacy in clinical practice	2008	44	2	2	1	6	1	1	1	1	13	3		5
1	18343615	Charpignon, C.	Methotrexate as single therapy in Crohn's disease: is its long-term efficacy limited?	2008	35	2	2	1	6	2	1	1	1	4	3		5
1	19412004	Weiss, B.	Methotrexate treatment in pediatric Crohn disease patients intolerant or resistant to purine analogues	2009	25	3	2	2	6	1	1	1	1	2	2		5
1	19552632	Wahed, M.	Efficacy of methotrexate in Crohn's disease and ulcerative colitis patients unresponsive or intolerant to azathioprine /mercaptopurine	2009	132	2	2	1	6	2	1	1	1	8	4		2
1	19924799	Hausmann, J.	Methotrexate for maintenance of remission in chronic active Crohn's disease: long-term single-center experience and meta-analysis of observational studies	2010	63	2	2	1	6	2	1	1	1	5	0		5
1	20160715	Fournier, M. R.	Changes in liver biochemistry during methotrexate use for inflammatory bowel disease	2010	81	1	2	1	6	2	1	1		67	4	0	5
1	20623697	Roumeguère, P.	Combined approach with infliximab, surgery, and methotrexate in severe fistulizing anoperineal Crohn's disease: results from a prospective study	2011	34	2	1	1	5	2	1	1	1	4	0	0	5
1	20706154	Boyle, B.	A single-center experience with methotrexate after thiopurine therapy in pediatric Crohn disease	2010	27	1	2	2	6	1	1		1	4	0		3
1	20937047	Aloi, M.	Methotrexate in paediatric ulcerative colitis: a retrospective survey at a single tertiary referral centre	2010	32	2	2	2	6	2	1	1	1	4	0		1
1	21224737	Chande, N.	The safety and tolerability of methotrexate for treating patients with Crohn's disease	2011	79	1	2	1	6	2	1	1		8	5		5
1	21337668	Willot, S.	Methotrexate in the treatment of inflammatory bowel disease: an 8-year retrospective study in a Canadian pediatric IBD center	2011	79	1	2	2	6	2	1	1	1	10	2		3
1	21939912	Mañosa, M.	Methotrexate in ulcerative colitis: a Spanish multicentric study on clinical use and efficacy	2011	40	2	2	1	6	1	1	1	1	3	3		5
1	22051323	Saibeni, S.	The use of methotrexate for treatment of inflammatory bowel disease in clinical practice	2012	112	2	2	1	6	2	1	1	1	16			1
1	22112005	Suares, N. C.	Efficacy and tolerability of methotrexate therapy for refractory Crohn's disease: a large single-centre experience	2012	66	2	2	1	6	2	2		1	6	6		5
1	22229701	Barbero-Villares, A.	Evaluation of liver fibrosis by transient elastography (Fibroscan®) in patients with inflammatory bowel disease treated with methotrexate: a multicentric trial	2012	46	2	2	1	6	1	1		1	3		2	5
1	22713509	González-Lama, Y.	Methotrexate in inflammatory bowel disease: a multicenter retrospective study focused on long-term efficacy and safety. The Madrid experience	2012	77	2	2	1	6	1	1	1	1	10		6	5
1	23322995	Zelinkova, Z.	Sex-dimorphic adverse drug reactions to immune suppressive agents in inflammatory bowel disease	2012	176	2	2	1	6					10
1	23333660	Seinen, M. L.	Sustained clinical benefit and tolerability of methotrexate monotherapy after thiopurine therapy in patients with Crohn's disease	2013	174	2	2	1	6	1	1	1	1	11			5
1	24269926	Feagan, B. G.	Methotrexate in combination with infliximab is no more effective than infliximab alone in patients with Crohn's disease	2014	63	1	1	1	8	2	1	1	1	14	1		3
1	24983976	Sunseri, W.	Retrospective cohort study of methotrexate use in the treatment of pediatric Crohn's disease	2014	172	2	2	2	6	1	1			26	4		2
1	25416066	Turner, D.	Efficacy of oral methotrexate in paediatric Crohn's disease: a multicentre propensity score study	2015	226	3	2	2	6	1	1		1	89	10		2
1	25616487	Colman, R. J.	Optimal doses of methotrexate combined with anti-TNF therapy to maintain clinical remission in inflammatory bowel disease	2015	73	1	2	1	6	1	1	0		4			2
1	25656249	Haisma, S. M.	Methotrexate for maintaining remission in paediatric Crohn's patients with prior failure or intolerance to thiopurines: a multicenter cohort study	2015	113	2	2	2	6	1	1	1	0	6	4		3
1	25877164	Hojsak, I.	Methotrexate is an efficient therapeutic alternative in children with thiopurine-resistant Crohn's disease	2015	32	2	2	2	6	2	1			1	0		1
1	25923946	Schröder, T.	Liver steatosis is a risk factor for hepatotoxicity in patients with inflammatory bowel disease under immunosuppressive treatment	2015	37	2	2	1	6	2	2		0	13
1	26632520	Carbonnel, F.	Methotrexate Is Not Superior to Placebo for Inducing Steroid-Free Remission, but Induces Steroid-Free Clinical Remission in a Larger Proportion of Patients With Ulcerative Colitis	2016	60	2	1	1	9	2	1	1	1	4			5
1	26894634	Kopylov, U.	European experience with methotrexate treatment in Crohn's disease: a multicenter retrospective analysis	2016	118	2	2	1	6	2	1		1	8			5
1	28107279	Dupont-Lucas, C.	Prevalence and Risk Factors for Symptoms of Methotrexate Intolerance in Pediatric Inflammatory Bowel Disease	2017	102	1	2	2	6	2	1	1	0	1			3
1	28129286	Huang, Z.	Methotrexate for Refractory Crohn's Disease Compared with Thiopurines: A Retrospective Non-head-to-head Controlled Study	2017	51	3	2	1	8	2	1		1	6			3
1	29065423	Rouiller-Braunschweig, C.	Efficacy, Safety and Mucosal Healing of Methotrexate in a Large Longitudinal Cohort of Inflammatory Bowel Disease Patients	2017	91	2	2	1	6	1	2	1	0	6		6	3
1	29668998	Meijer, B.	Methotrexate and Thioguanine Rescue Therapy for Conventional Thiopurine Failing Ulcerative Colitis Patients: A Multi-center Database Study on Tolerability and Effectiveness	2018	51	2	2	1	9	1	1			5	5
1	29964043	Herfarth, H.	Methotrexate Is Not Superior to Placebo in Maintaining Steroid-Free Response or Remission in Ulcerative Colitis	2018	44	1	1	1	9	2	1	1	1	5			3
1	30560332	Vasudevan, A.	Higher Mucosal Healing with Tumor Necrosis Factor Inhibitors in Combination with Thiopurines Compared to Methotrexate in Crohn's Disease	2019	77	4	2	1	8	2	2		0	0	0		3
1	30888405	Borren, N. Z.	Low-dose Methotrexate has Similar Outcomes to High-dose Methotrexate in Combination with Anti-TNF Therapy in Inflammatory Bowel Diseases	2019	222	1	2	1	6	1			0	13			5
1	32794599	Pedroto, I.	Thiopurines vs methotrexate: Comparing tolerability and discontinuation rates in the treatment of inflammatory bowel disease	2020	244	2	2	1	8	2	2	1	0	18			3
1	32804842	Llaó, J.	Noninvasive assessment of liver fibrosis in Crohn's disease patients exposed to methotrexate	2020	56	2	1	1	9	2	2	1		13		4	3
2	1536666	Williams, H. J.	Comparison of auranofin, methotrexate, and the combination of both in the treatment of rheumatoid arthritis. A controlled clinical trial	1992	220	1	1	1	9	1	1		1	12	12		2
2	1538301	Graham, L. D.	Morbidity associated with long-term methotrexate therapy in juvenile rheumatoid arthritis	1992	62	1	2	2	6	1	2	0	0	9		0	2
2	1642652	Willkens, R. F.	Comparison of azathioprine, methotrexate, and the combination of both in the treatment of rheumatoid arthritis. A controlled clinical trial	1992	136	1	1	1	8	1	1		0		2		2
2	1734901	Weinblatt, M. E.	Long-term prospective study of methotrexate in the treatment of rheumatoid arthritis. 84-month update	1992	26	1	1	1	6	1	2		1	2	1	2
2	1734902	Kremer, J. M.	Long-term prospective study of the use of methotrexate in the treatment of rheumatoid arthritis. Update after a mean of 90 months	1992	20	1	1	1	6	1	3		1	3	0		2
2	1934868	Morgan, S. L.	Homocysteine levels in patients with rheumatoid arthritis treated with low-dose methotrexate	1991	22	2	1	1	8	1	1	1	1	0			2
2	2180405	Weinblatt, M. E.	Low-dose methotrexate compared with auranofin in adult rheumatoid arthritis. A thirty-six-week, double-blind trial	1990	138	1	1	1	8	1	1		0	33	6		2
2	2261732	Drosos, A. A.	Methotrexate therapy in rheumatoid arthritis. A two year prospective follow-up	1990	137	2	1	1	6	1	1		0	34	6	6	2
2	2396863	Willkens, R. F.	Liver histology in patients receiving low dose pulse methotrexate for the treatment of rheumatoid arthritis	1990	52	1	2	1	5	2	2			47		15	2
2	2735961	Wallace, C. A.	Toxicity and serum levels of methotrexate in children with juvenile rheumatoid arthritis	1989	23	1	2	2	6	2	1		0	10	3		2
2	2919941	McKendry, R. J.	Toxicity of methotrexate compared with azathioprine in the treatment of rheumatoid arthritis. A case-control study of 131 patients	1989	94	1	2	1	8	1	2			76	13		2
2	2920047	Kremer, J. M.	Liver histology in rheumatoid arthritis patients receiving long-term methotrexate therapy. A prospective study with baseline and sequential biopsy samples	1989	29	1	1	1	5	1	3		1	14		14	2
2	3195601	Shergy, W. J.	Methotrexate-associated hepatotoxicity: retrospective analysis of 210 patients with rheumatoid arthritis	1988	210	1	2	1	6	1	2	0		6	5	6	2
2	3196364	Aponte, J.	Histopathologic findings in the liver of rheumatoid arthritis patients treated with long-term bolus methotrexate	1988	23	1	2	1	5	2	3	0		11	2	5	2
2	3196365	Bjorkman, D. J.	Hepatic ultrastructure after methotrexate therapy for rheumatoid arthritis	1988	24	1	1	1	6	2	2			7		7	2
2	3415364	Tishler, M.	Methotrexate in rheumatoid arthritis: a prospective study in Israeli patients with immunogenetic correlations	1988	44	3	1	1	6	1	1		1	15	0		5
2	3449308	Leonard, P. A.	Low dose pulse methotrexate in rheumatoid arthritis: an 8-year experience with hepatotoxicity	1987	163	1	2	1	5	1	1			95	8	10
2	3741499	Kremer, J. M.	The safety and efficacy of the use of methotrexate in long-term therapy for rheumatoid arthritis	1986	29	1	1	1	6	1	2		1	20	0	0	2
2	3893441	Williams, H. J.	Comparison of low-dose oral pulse methotrexate and placebo in the treatment of rheumatoid arthritis. A controlled clinical trial	1985	95	1	1	1	8	1	1		0	18	18		2
2	4036984	Weinstein, A.	Low-dose methotrexate treatment of rheumatoid arthritis. Long-term observations	1985	25	1	2	1	5	2	2		0	12	0	6	5
2	6660241	Hoffmeister, R. T.	Methotrexate therapy in rheumatoid arthritis: 15 years experience	1983	78	1	2	1	6	1	1		1	7	2	7	1
2	7639808	Erickson, A. R.	Usefulness of the American College of Rheumatology recommendations for liver biopsy in methotrexate-treated rheumatoid arthritis patients	1995	66	1	1	1	6	2	3	0	1	5	1	5	1
2	7939138	Schnabel, A.	Tolerability of methotrexate starting with 15 or 25 mg/week for rheumatoid arthritis	1994	185	2	1	1	6	2	1		1	70			5
2	8609945	O'Dell, J. R.	Treatment of rheumatoid arthritis with methotrexate alone, sulfasalazine and hydroxychloroquine, or a combination of all three medications	1996	36	1	1	1	8	1	1		1	0	0
2	8717103	Schnabel, A.	Long-term tolerability of methotrexate at doses exceeding 15 mg per week in rheumatoid arthritis	1996	185	2	1	1	6	1	2		1	87	4		5
2	9133966	Beyeler, C.	Quantitative liver function in patients with rheumatoid arthritis treated with low-dose methotrexate: a longitudinal study	1997	117	2	1	1	6	1	2	0		7		2	1
2	9133967	Rau, R.	Comparison of intramuscular methotrexate and gold sodium thiomalate in the treatment of early erosive rheumatoid arthritis: 12 month data of a double-blind parallel study of 174 patients	1997	87	2	1	1	8	1	1	0	0	30			1
2	9251634	Boers, M.	Randomised comparison of combined step-down prednisolone, methotrexate and sulphasalazine with sulphasalazine alone in early rheumatoid arthritis	1997	76	2	1	1	8	1	1	1	1	2	0		2
2	9374925	Haagsma, C. J.	Combination of sulphasalazine and methotrexate versus the single components in early rheumatoid arthritis: a randomized, controlled, double-blind, 52 week clinical trial	1997	71	2	1	1	8	1	1	0	0	7	7		2
2	9610077	Ali, A. A.	Methotrexate in rheumatoid arthritis: a 2 year experience at a university hospital in Pakistan	1998	124	3	2	1	6	1	1			2			2
2	10364900	Dougados, M.	Combination therapy in early rheumatoid arthritis: a randomised, controlled, double blind 52 week clinical trial of sulphasalazine and methotrexate compared with the single components	1999	69	2	1	1	9	1	1	0		1			2
2	10568423	Suzuki, Y.	Elevation of serum hepatic aminotransferases during treatment of rheumatoid arthritis with low-dose methotrexate. Risk factors and response to folic acid	1999	1047	3	2	1	7	1	2	1	0	67			2
2	10573044	Strand, V.	Treatment of active rheumatoid arthritis with leflunomide compared with placebo and methotrexate. Leflunomide Rheumatoid Arthritis Investigators Group	1999	182	1	1	1	9	1	1	1	1	17	8	0	2
2	10599370	Coleiro, B.	Toxicity profile of methotrexate in rheumatoid arthritis. A preliminary survey	1999	33	2	2	1	6	1		0		19	4
2	10660945	Baraldo, M.	Cyclosporine A pharmacokinetics in rheumatoid arthritis patients after 6 months of methotrexate therapy	1999	30	2	2	1	6	1	1			0	0
2	10662873	Richard, S.	Hepatic fibrosis in rheumatoid arthritis patients treated with methotrexate: application of a new semi-quantitative scoring system	2000	57	2	2	1	6	1	1			10		9	2
2	10788542	Lerndal, T.	A clinical study of CPH 82 vs methotrexate in early rheumatoid arthritis	2000	50	2	1	1	8	1	1	0		11	11		2
2	10888712	Emery, P.	A comparison of the efficacy and safety of leflunomide and methotrexate for the treatment of rheumatoid arthritis	2000	320	2	1	1	8	1	1	0	0	19	5
2	11085770	Hirshberg, B.	Safety of low dose methotrexate in elderly patients with rheumatoid arthritis	2000	33	3	2	1	5	1	1			2	0
2	11465701	van Ede, A. E.	Effect of folic or folinic acid supplementation on the toxicity and efficacy of methotrexate in rheumatoid arthritis: a forty-eight week, multicenter, randomized, double-blind, placebo-controlled study	2001	274	2	1	1	6	2	1	1		41	11		2
2	11592358	Cohen, S.	Two-year, blinded, randomized, controlled trial of treatment of active rheumatoid arthritis with leflunomide compared with methotrexate. Utilization of Leflunomide in the Treatment of Rheumatoid Arthritis Trial Investigator Group	2001	190	1	1	1	8	1	1	1		9		0
2	11710708	van Ede, A. E.	The C677T mutation in the methylenetetrahydrofolate reductase gene: a genetic risk factor for methotrexate-related elevation of liver enzymes in rheumatoid arthritis patients	2001	236	2	2	1	6		1	1		68	30
2	11927833	Urano, W.	Polymorphisms in the methylenetetrahydrofolate reductase gene were associated with both the efficacy and the toxicity of methotrexate used for the treatment of rheumatoid arthritis, as evidenced by single locus and haplotype analyses	2002	106	3	2	1	5	1	1	0	1	12
2	12048292	van Ede, A. E.	Homocysteine and folate status in methotrexate-treated patients with rheumatoid arthritis	2002	113	2	1	1	6		1	1		15	15
2	12120905	Pandya, S.	Methotrexate twice weekly vs once weekly in rheumatoid arthritis: a pilot double-blind, controlled study	2002	80	3	1	1	6	1	1	1	0	10	0		2
2	12375317	Fathi, N. H.	Longitudinal measurement of methotrexate liver concentrations does not correlate with liver damage, clinical efficacy, or toxicity during a 3.5 year double blind study in rheumatoid arthritis	2002	192	1	1	1	6	1	2		1	92	0	4	2
2	12416946	Kremer, J. M.	Concomitant leflunomide therapy in patients with active rheumatoid arthritis despite stable doses of methotrexate. A randomized, double-blind, placebo-controlled trial	2002	133	1	1	1	6	2	2	1	1	9	0		2
2	12429535	van Ede, A. E.	Purine enzymes in patients with rheumatoid arthritis treated with methotrexate	2002	103	2	2	1	6	2	1	1		14	14
2	12492247	Ros, S.	Light and electron microscopic analysis of liver biopsy samples from rheumatoid arthritis patients receiving long-term methotrexate therapy	2002	42	2	2	1	5	1	3	1	1	6	6	6	2
2	12528101	Weinblatt, M. E.	Adalimumab, a fully human anti-tumor necrosis factor alpha monoclonal antibody, for the treatment of rheumatoid arthritis in patients taking concomitant methotrexate: the ARMADA trial	2003	271	1	1	1	6	2	1	1	0	0	0		2
2	12634224	Gerards, A. H.	Cyclosporin A monotherapy versus cyclosporin A and methotrexate combination therapy in patients with early rheumatoid arthritis: a double blind randomised placebo controlled trial	2003	60	2	1	1	8	1	1	1	0	7
2	12695153	Hoekstra, M.	Factors associated with toxicity, final dose, and efficacy of methotrexate in patients with rheumatoid arthritis	2003	274	2	1	1	6	2	1	1	0	11
2	12860493	Weisman, M. H.	Efficacy, pharmacokinetic, and safety assessment of adalimumab, a fully human anti-tumor necrosis factor-alpha monoclonal antibody, in adults with rheumatoid arthritis receiving concomitant methotrexate: a pilot study	2003	60	1	1	1	6	2	1		0	0	0
2	15001324	Klareskog, L.	Therapeutic effect of the combination of etanercept and methotrexate compared with each treatment alone in patients with rheumatoid arthritis: double-blind randomised controlled trial	2004	459	2	1	1	9	2	1	1	1	7			2
2	15290730	Kremer, J.	Combination leflunomide and methotrexate (MTX) therapy for patients with active rheumatoid arthritis failing MTX monotherapy: open-label extension of a randomized, double-blind, placebo controlled trial	2004	133	1	1	1	6	2	1			9	2
2	15338491	Kent, P. D.	Risk factors for methotrexate-induced abnormal laboratory monitoring results in patients with rheumatoid arthritis	2004	484	1	2	1	6	1	3			303	17	1
2	15843668	Silverman, E.	Leflunomide or methotrexate for juvenile rheumatoid arthritis	2005	47	1	1	2	8	2	1	1	0	15	1		2
2	16095122	Yazici, Y.	Methotrexate use in rheumatoid arthritis is associated with few clinically significant liver function test abnormalities	2005	182	1	2	1	6	1	2	1		30	0
2	16385520	Breedveld, F. C.	The PREMIER study: A multicenter, randomized, double-blind clinical trial of combination therapy with adalimumab plus methotrexate versus methotrexate alone or adalimumab alone in patients with early, aggressive rheumatoid arthritis who had not had previous methotrexate treatment	2006	525	2	1	1	8	2	1	1	0	2			2
2	16439441	Hughes, L. B.	Racial or ethnic differences in allele frequencies of single-nucleotide polymorphisms in the methylenetetrahydrofolate reductase gene and their influence on response to methotrexate in rheumatoid arthritis	2006	362	1	1	1	8	1	1	1		8
2	16447238	Weisman, M. H.	Risk genotypes in folate-dependent enzymes and their association with methotrexate-related side effects in rheumatoid arthritis	2006	214	1	2	1	6	1	2	1		15
2	16447240	O'Dell, J. R.	Treatment of early seropositive rheumatoid arthritis: doxycycline plus methotrexate versus methotrexate alone	2006	64	1	1	1	6	1	1	1	1	2	2
2	16572443	Wessels, J. A.	Efficacy and toxicity of methotrexate in early rheumatoid arthritis are associated with single-nucleotide polymorphisms in genes coding for folate pathway enzymes	2006	205	2	2	1	6	2	1	1		18	3		2
2	16758511	Kim, S. K.	Cost-effectiveness analysis of MTHFR polymorphism screening by polymerase chain reaction in Korean patients with rheumatoid arthritis receiving methotrexate	2006	385	3	2	1	6	2	3	1	1	48	22
2	16947782	Maini, R. N.	Double-blind randomized controlled clinical trial of the interleukin-6 receptor antagonist, tocilizumab, in European patients with rheumatoid arthritis who had an incomplete response to methotrexate	2006	200	2	1	1	6	1	2	1		15	5
2	16947783	Wessels, J. A.	Relationship between genetic variants in the adenosine pathway and outcome of methotrexate treatment in patients with recent-onset rheumatoid arthritis	2006	205	2	2	1	6	1	1	1	1	16			2
2	17163236	Tilling, L.	Methotrexate and hepatic toxicity in rheumatoid arthritis and psoriatic arthritis	2006	550	2	1	1	6	1	2	1		41	7		2
2	17181924	Takatori, R.	ABCB1 C3435T polymorphism influences methotrexate sensitivity in rheumatoid arthritis patients	2006	124	3	2	1	6	1	2		1	31	4		2
2	17325736	Drozdzik, M.	Reduced folate carrier-1 80G>A polymorphism affects methotrexate treatment outcome in rheumatoid arthritis	2007	174	2	2	1	6	1	1		1	10	10
2	17469099	van Dongen, H.	Efficacy of methotrexate treatment in patients with probable rheumatoid arthritis: a double-blind, randomized, placebo-controlled trial	2007	55	2	1	1	9	1	2	1		6	0		2
2	17502830	Taniguchi, A.	Validation of the associations between single nucleotide polymorphisms or haplotypes and responses to disease-modifying antirheumatic drugs in patients with rheumatoid arthritis: a proposal for prospective pharmacogenomic study in clinical practice	2007	159	3	2	1	6	1	1	0	1	37
2	17611986	Berkun, Y.	2756GG genotype of methionine synthase reductase gene is more prevalent in rheumatoid arthritis patients treated with methotrexate and is associated with methotrexate-induced nodulosis	2007	86	3	2	1	6	1	2	1	1	3
2	17711866	Mor, A.	Methotrexate combined with isoniazid treatment for latent tuberculosis is well tolerated in patients with rheumatoid arthritis: experience from an urban arthritis clinic	2008	44	1	2	1	6	2	1	1		5	0		5
2	18163521	Braun, J.	Comparison of the clinical efficacy and safety of subcutaneous versus oral administration of methotrexate in patients with active rheumatoid arthritis: results of a six-month, multicenter, randomized, double-blind, controlled, phase IV trial	2008	375	2	1	1	6	1	1	1	0	11			5
2	18381794	Ranganathan, P.	Methotrexate (MTX) pathway gene polymorphisms and their effects on MTX toxicity in Caucasian and African American patients with rheumatoid arthritis	2008	218	1	2	1	6	1	2	1	1	49
2	18576295	Zhang, L. L.	A randomized, double-blind, multicenter, controlled clinical trial of chicken type II collagen in patients with rheumatoid arthritis	2008	106	3	1	1	9	1	1			5			2
2	18607581	Bohanec Grabar, P.	Genetic determinants of methotrexate toxicity in rheumatoid arthritis patients: a study of polymorphisms affecting methotrexate transport and folate metabolism	2008	213	2	2	1	6	1	2	1	0	56			2
2	18704426	Hu, D.	A comparison study of a recombinant tumor necrosis factor receptor:Fc fusion protein (rhTNFR:Fc) and methotrexate in treatment of patients with active rheumatoid arthritis in China	2009	120	3	1	1	9	1	1		0	18			2
2	18979150	Nishimoto, N.	Study of active controlled tocilizumab monotherapy for rheumatoid arthritis patients with an inadequate response to methotrexate (SATORI): significant reduction in disease activity and serum vascular endothelial growth factor by IL-6 receptor inhibition therapy	2009	62	3	1	1	6	1	1			11	0
2	19066176	Keystone, E. C.	Golimumab, a human antibody to tumour necrosis factor {alpha} given by monthly subcutaneous injections, in active rheumatoid arthritis despite methotrexate therapy: the GO-FORWARD Study	2009	311	1	1	1	8	1	1		1	0	0
2	19180516	Cohen, S. B.	Evaluation of the efficacy and safety of pamapimod, a p38 MAP kinase inhibitor, in a double-blind, methotrexate-controlled study of patients with active rheumatoid arthritis	2009	53	1	1	1	8	1	1	1	0	6	3		2
2	19191187	Lee, S. S.	Combination treatment with leflunomide and methotrexate for patients with active rheumatoid arthritis	2009	74	3	2	1	6	1	1			16	2
2	19297346	Jones, G.	Comparison of tocilizumab monotherapy versus methotrexate monotherapy in patients with moderate to severe rheumatoid arthritis: the AMBITION study	2010	284	4	1	1	8	2	1	1	0	96	2		2
2	19357113	Alten, R. E.	Efficacy and safety of pamapimod in patients with active rheumatoid arthritis receiving stable methotrexate therapy	2010	327	2	1	1	6	1	1		1	20	2
2	19565542	Lu, L. J.	Multicenter, randomized, double-blind, controlled trial of treatment of active rheumatoid arthritis with T-614 compared with methotrexate	2009	163	3	1	1	8	1	1	1	0	39			2
2	19578136	Amital, H.	Hepatotoxicity rates do not differ in patients with rheumatoid arthritis and psoriasis treated with methotrexate	2009	119	3	2	1	6	2	3	0		48			2
2	19581281	Verstappen, S. M.	Adverse events and factors associated with toxicity in patients with early rheumatoid arthritis treated with methotrexate tight control therapy: the CAMERA study	2010	289	2	1	1	8	2	1	1		110	7		3
2	19644849	Emery, P.	Golimumab, a human anti-tumor necrosis factor alpha monoclonal antibody, injected subcutaneously every four weeks in methotrexate-naive patients with active rheumatoid arthritis: twenty-four-week results of a phase III, multicenter, randomized, double-blind, placebo-controlled study of golimumab before methotrexate as first-line therapy for early-onset rheumatoid arthritis	2009	160	2	1	1	8	2	1		1	10			5
2	19740904	Lie, E.	Effectiveness and retention rates of methotrexate in psoriatic arthritis in comparison with methotrexate-treated patients with rheumatoid arthritis	2010	1218	2	2	1	6	1	1	1	0	67	40
2	19858780	Dervieux, T.	Gene-gene interactions in folate and adenosine biosynthesis pathways affect methotrexate efficacy and tolerability in rheumatoid arthritis	2009	255	1	2	1	6	1	2	1		1	0
2	19951408	Wei, W.	A multicenter, double-blind, randomized, controlled phase III clinical trial of chicken type II collagen in rheumatoid arthritis	2009	177	3	1	1	9	1	1			10			2
2	20085505	de Thurah, A.	Methotrexate compliance among patients with rheumatoid arthritis: the influence of disease activity, disease duration, and co-morbidity in a 10-year longitudinal study	2010	941	2	2	1	6	2	3		0	11			2
2	20471892	Park, S. H.	Assessment of liver fibrosis by transient elastography in rheumatoid arthritis patients treated with methotrexate	2010	177	3	2	1	7	2	3			14		6
2	20514079	Mena, J. P.	Polymorphisms C677T and A1298C in the MTHFR gene in Mexican patients with rheumatoid arthritis treated with methotrexate: implication with elevation of transaminases	2011	70	1	2	1	6	1				13
2	20574650	Hayashi, T.	Elevated level of serum cystatin-C concentration is a useful predictor for myelosuppression induced by methotrexate for treatment of rheumatoid arthritis	2010	82	3	2	1	5	1	1	0		2
2	20943048	Migliore, A.	Can Cyclosporine-A associated to methotrexate maintain remission induced by anti-TNF agents in rheumatoid arthritis patients? (Cynar pilot study)	2010	21	2	1	1	6	1	1			0	0
2	21229373	Ishaq, M.	Leflunomide or methotrexate? Comparison of clinical efficacy and safety in low socio-economic rheumatoid arthritis patients	2011	111	3	1	1	9	2	1		0	14			2
2	21523344	Salesi, M.	Efficacy of vitamin D in patients with active rheumatoid arthritis receiving methotrexate therapy	2012	117	3	1	1	6	1	1		1	9	0
2	21584942	Tanaka, Y.	Phase II study of tofacitinib (CP-690,550) combined with methotrexate in patients with rheumatoid arthritis and an inadequate response to methotrexate	2011	136	3	1	1	6	1	1	1	1	12	4
2	21773884	Choe, J. Y.	Methylenetetrahydrofolate reductase polymorphisms, C677T and A1298C, are associated with methotrexate-related toxicities in Korean patients with rheumatoid arthritis	2012	167	3	2	1	6	2	3		1	60
2	22006202	Kremer, J. M.	A phase IIb dose-ranging study of the oral JAK inhibitor tofacitinib (CP-690,550) versus placebo in combination with background methotrexate in patients with active rheumatoid arthritis and an inadequate response to methotrexate alone	2012	507	1	1	1	6	2	1	1	1	11	6		5
2	22044028	Cáliz, R.	The C677T polymorphism in the MTHFR gene is associated with the toxicity of methotrexate in a Spanish rheumatoid arthritis population	2012	468	3	2	1	6	2		1		13	13		2
2	22046205	Taşbaş, O.	The Frequency of A1298C and C677T Polymorphisms of the Methylentetrahydrofolate Gene in Turkish Patients with Rheumatoid Arthritis: Relationship with Methotrexate Toxicity	2011	64	3	2	1	6	1	1	1	0	6			5
2	22313647	Gilani, S. T.	Adverse effects of low dose methotrexate in rheumatoid arthritis patients	2012	140	3	2	1	5	1	1			12			2
2	22328739	Mease, P.	A phase II, double-blind, randomised, placebo-controlled study of BMS945429 (ALD518) in patients with rheumatoid arthritis with an inadequate response to methotrexate	2012	33	1	1	1	6	1	1	1	1	0	0
2	23011358	Takeuchi, T.	A phase 3 randomized, double-blind, multicenter comparative study evaluating the effect of etanercept versus methotrexate on radiographic outcomes, disease activity, and safety in Japanese subjects with active rheumatoid arthritis	2013	176	3	1	1	8	1	1		1	22	2		2
2	23053688	Chen, X. X.	A multicenter, randomized, double-blind clinical trial of combination therapy with Anbainuo, a novel recombinant human TNFRII:Fc fusion protein, plus methotrexate versus methotrexate alone or Anbainuo alone in Chinese patients with moderate to severe rheumatoid arthritis	2013	264	3	1	1	8	1	1		0	42	0
2	23095111	Plaza-Plaza, J. C.	Pharmacogenetic polymorphisms contributing to toxicity induced by methotrexate in the southern Spanish population with rheumatoid arthritis	2012	53	2	1	1	8	1	1	1		21	21
2	23224330	Dirven, L.	Risk of alanine transferase (ALT) elevation in patients with rheumatoid arthritis treated with methotrexate in a DAS-steered strategy	2013	498	2	1	1	6		2	1		89	9	0
2	23294500	Burmester, G. R.	Tofacitinib (CP-690,550) in combination with methotrexate in patients with active rheumatoid arthritis with an inadequate response to tumour necrosis factor inhibitors: a randomised phase 3 trial	2013	399	2	1	1	6		1		1	62	0		5
2	23322457	Bird, P.	The SMILE study -- safety of methotrexate in combination with leflunomide in rheumatoid arthritis	2013	1967	4	2	1	8	1	1		0	265	6
2	23348607	van der Heijde, D.	Tofacitinib (CP-690,550) in patients with rheumatoid arthritis receiving methotrexate: twelve-month data from a twenty-four-month phase III randomized radiographic study	2013	797	2	1	1	6		1			160
2	23415907	Chen, Z.	Reduced hepatotoxicity by total glucosides of paeony in combination treatment with leflunomide and methotrexate for patients with active rheumatoid arthritis	2013	194	3	1	1	6	1	1			41	0
2	23548118	Chen, L.	The new use of an ancient remedy: a double-blinded randomized study on the treatment of rheumatoid arthritis	2013	403	3	1	1	7	1	1			52			2
2	24166792	de Rotte, M. C.	Association of low baseline levels of erythrocyte folate with treatment nonresponse at three months in rheumatoid arthritis patients receiving methotrexate	2013	387	2	1	1	6	2	1	1	1	5			2
2	24252050	Hara, M.	Safety and efficacy of combination therapy of iguratimod with methotrexate for patients with active rheumatoid arthritis with an inadequate response to methotrexate: an open-label extension of a randomized, double-blind, placebo-controlled trial	2014	252	3	1	1	8	1	1	1	1	35	1
2	24297381	Huizinga, T. W.	Sarilumab, a fully human monoclonal antibody against IL-6Rα in patients with rheumatoid arthritis and an inadequate response to methotrexate: efficacy and safety results from the randomised SARIL-RA-MOBILITY Part A trial	2014	306	2	1	1	6	2	1			9
2	24313916	Yamamoto, K.	Efficacy and safety of certolizumab pegol plus methotrexate in Japanese rheumatoid arthritis patients with an inadequate response to methotrexate: the J-RAPID randomized, placebo-controlled trial	2014	316	3	1	1	6	1	1	1	1	20
2	24447348	Davis, L. A.	Folic acid pathway single nucleotide polymorphisms associated with methotrexate significant adverse events in United States veterans with rheumatoid arthritis	2014	642	1	1	1	6		1		1	168	17	0
2	24609758	Nikiphorou, E.	Indispensable or intolerable? Methotrexate in patients with rheumatoid and psoriatic arthritis: a retrospective review of discontinuation rates from a large UK cohort	2014	762	2	2	1	6	1	1	1		24	24		5
2	24653514	Ding, C. Z.	Clinical analysis of chinese patients with rheumatoid arthritis treated with leflunomide and methotrexate combined with different dosages of glucocorticoid	2012	266	3	1	1	6	1	1	0	1	31
2	24941177	Lee, E. B.	Tofacitinib versus methotrexate in rheumatoid arthritis	2014	186	1	1	1	9	2	1	1		11
2	24971392	Sakthiswary, R.	Methotrexate-associated nonalcoholic fatty liver disease with transaminitis in rheumatoid arthritis	2014	978	3	2	1	6	2	3		0	112
2	24976447	Dhir, V.	Randomized controlled trial comparing 2 different starting doses of methotrexate in rheumatoid arthritis	2014	100	3	1	1	6	2	1	1	0	13			2
2	25124723	Lima, A.	SLC19A1, SLC46A1 and SLCO1B1 polymorphisms as predictors of methotrexate-related toxicity in Portuguese rheumatoid arthritis patients	2014	233	2	2	1	6	1	2	1	1	5			2
2	25197521	Sotoudehmanesh, R.	Methotrexate hepatotoxicity in patients with rheumatoid arthritis	2010	286	3	2	1	6	1	2		1	68	1
2	25223724	Weinblatt, M. E.	Effects of fostamatinib, an oral spleen tyrosine kinase inhibitor, in rheumatoid arthritis patients with an inadequate response to methotrexate: results from a phase III, multicenter, randomized, double-blind, placebo-controlled, parallel-group study	2014	918	1	1	1	6		1		1	42			2
2	25279663	Lima, A.	Role of key TYMS polymorphisms on methotrexate therapeutic outcome in portuguese rheumatoid arthritis patients	2014	233	2	2	1	6	1	1	1	1	5			2
2	25431052	Keystone, E. C.	Safety and efficacy of baricitinib at 24 weeks in patients with rheumatoid arthritis who have had an inadequate response to methotrexate	2015	301	1	1	1	6	2	1		0	78	0
2	25599563	Świerkot, J.	Associations between single-nucleotide polymorphisms of RFC-1, GGH, MTHFR , TYMS, and TCII genes and the efficacy and toxicity of methotrexate treatment in patients with rheumatoid arthritis	2015	273	2	2	1	6	1	1	1	0	18	5		2
2	25618758	Soukup, T.	The impact of C677T and A1298C MTHFR polymorphisms on methotrexate therapeutic response in East Bohemian region rheumatoid arthritis patients	2015	120	2	1	1	6	1	1	1	1	0			2
2	25733246	Genovese, M. C.	Sarilumab Plus Methotrexate in Patients With Active Rheumatoid Arthritis and Inadequate Response to Methotrexate: Results of a Phase III Study	2015	1282	1	1	1	6	2	1		1	84	24
2	25771854	Muralidharan, N.	Reduced folate carrier-1 80G > A gene polymorphism is not associated with methotrexate treatment response in South Indian Tamils with rheumatoid arthritis	2016	327	3	2	1	6	2	1	1		5	5
2	26140464	Yonemoto, Y.	Comparison of golimumab 100-mg monotherapy to golimumab 50 mg plus methotrexate in patients with rheumatoid arthritis: Results from a multicenter, cohort study	2016	83	3	2	1	6	1	1		1	0	0
2	26269292	Kim, T. Y.	Assessment of Substantial Liver Fibrosis by Real-time Shear Wave Elastography in Methotrexate-Treated Patients With Rheumatoid Arthritis	2015	185	3	1	1	6	2	3			9		9
2	26292180	Xiang, N.	Total glucosides of paeony can reduce the hepatotoxicity caused by Methotrexate and Leflunomide combination treatment of active rheumatoid arthritis	2015	268	3	1	1	6	1	1			44
2	26473751	Genovese, M. C.	VX-509 (Decernotinib), an Oral Selective JAK-3 Inhibitor, in Combination With Methotrexate in Patients With Rheumatoid Arthritis	2016	358	1	1	1	6	2	1	1	1	11			5
2	26652611	Sugiyama, E.	Methotrexate pharmacokinetic genetic variants are associated with outcome in rheumatoid arthritis patients	2016	194	3	2	1	6	1	1	1		27			5
2	26717361	Migita, K.	Opsonic and Antibody Responses to Pneumococcal Polysaccharide in Rheumatoid Arthritis Patients Receiving Golimumab Plus Methotrexate	2015	79	3	1	1	8	1	1		1	0	0
2	26799664	Muralidharan, N.	ATIC 347C>G gene polymorphism may be associated with methotrexate-induced adverse events in south Indian Tamil rheumatoid arthritis	2016	319	3	1	1	8	2	1	1		5	5
2	27390150	Genovese, M. C.	Efficacy and Safety of ABT-494, a Selective JAK-1 Inhibitor, in a Phase IIb Study in Patients With Rheumatoid Arthritis and an Inadequate Response to Methotrexate	2016	300	1	1	1	6	1	1	1	0	3	0		2
2	27676277	Lima, A.	Moving toward personalized medicine in rheumatoid arthritis: SNPs in methotrexate intracellular pathways are associated with methotrexate therapeutic outcome	2016	233	2	2	1	6	1	1	1	1	5			2
2	27721549	Dubey, L.	Hepatic and hematological adverse effects of long-term low-dose methotrexate therapy in rheumatoid arthritis: An observational study	2016	204	3	2	1	5	2	3	1	1	28	15	2	2
2	27748083	Kivitz, A. J.	Peficitinib, a JAK Inhibitor, in the Treatment of Moderate-to-Severe Rheumatoid Arthritis in Patients With an Inadequate Response to Methotrexate	2017	378	2	1	1	6	2	1		1	0	0		2
2	27993829	Westhovens, R.	Filgotinib (GLPG0634/GS-6034), an oral JAK1 selective inhibitor, is effective in combination with methotrexate (MTX) in patients with active rheumatoid arthritis and insufficient response to MTX: results from a randomised, dose-finding study (DARWIN 1)	2017	594	2	1	1	6	2	1		1	61			5
2	28123781	Takahashi, C.	Association of erythrocyte methotrexate-polyglutamate levels with the efficacy and hepatotoxicity of methotrexate in patients with rheumatoid arthritis: a 76-week prospective study	2017	79	3	1	1	6	2	1	1	0	20
2	28299396	He, L.	No correlation between MTHFR c.677 C > T, MTHFR c.1298 A > C, and ABCB1 c.3435 C > T polymorphisms and methotrexate therapeutic outcome of rheumatoid arthritis in West Algerian population	2017	110	5	2	1	6	1	1	1	1	2
2	28341765	Humphreys, J. H.	Quantifying the hepatotoxic risk of alcohol consumption in patients with rheumatoid arthritis taking methotrexate	2017	11839	2	2	1	6		1			530
2	28349270	Muralidharan, N.	Effect of thymidylate synthase (TYMS) gene polymorphisms with methotrexate treatment outcome in south Indian Tamil patients with rheumatoid arthritis	2017	254	3	2	1	6	2	1	1		5	5
2	28502927	Ikeda, K.	Mizoribine Synchronized Methotrexate Therapy should be Considered when Treating Rheumatoid Arthritis Patients with an Inadequate Response to Various Combination Therapies	2017	56	3	1	1	6	1	1		1	0	0		2
2	28898908	Kameyama, S.	Influence of High-Dose Folic Acid on Methotrexate Efficacies and Safety in Japanese Rheumatoid Arthritis Patients	2017	125	3	1	1	6	1	2	1		13
2	29252093	Khan, Haek	Risk factors for abnormal hepatic enzyme elevation by methotrexate treatment in patients with rheumatoid arthritis: A hospital based-cohort study	2018	114	3	2	1	6	1	1	1		32
2	29686436	Świerkot, J.	Methotrexate treatment for rheumatoid arthritis in Poland: Retrospective analysis of patients in routine clinical practice	2018	1781	2	1	1	6	2	2			95	11		2
2	29746672	Genovese, M. C.	Two years of sarilumab in patients with rheumatoid arthritis and an inadequate response to MTX: safety, efficacy and radiographic outcomes	2018	1197	1	1	1	6		1			135
2	30001258	Stamp, L. K.	A Pilot Randomized Controlled Double-Blind Trial of High- Versus Low-Dose Weekly Folic Acid in People With Rheumatoid Arthritis Receiving Methotrexate	2019	40	4	1	1	6	2	1	1	0	8
2	30142184	Mori, S.	Non-alcoholic steatohepatitis-like pattern in liver biopsy of rheumatoid arthritis patients with persistent transaminitis during low-dose methotrexate treatment	2018	846	3	1	1	6	2	1	1	0	51	0	15
2	30185354	Harris, E.	Using subcutaneous methotrexate to prolong duration of methotrexate therapy in rheumatoid arthritis	2018	12796	1	2	1	6	2				219			5
2	30546311	Lv, S.	Genetic Polymorphisms of TYMS, MTHFR, ATIC, MTR, and MTRR Are Related to the Outcome of Methotrexate Therapy for Rheumatoid Arthritis in a Chinese Population	2018	162	3	2	1	6	1	1			12
2	30565876	Lertnawapan, R.	Association between cumulative methotrexate dose, non-invasive scoring system and hepatic fibrosis detected by Fibroscan in rheumatoid arthritis patients receiving methotrexate	2019	108	3	2	1	6	2	3		1	29		29
2	30583708	Vejnović, D.	Association of C35T polymorphism in dihydrofolate reductase gene with toxicity of methotrexate in rheumatoid arthritis patients	2019	234	2	1	1	6	1	1	1	1	24	0
2	30851515	Huang, R. Y.	Comparison of combination therapy with methotrexate and sinomenine or leflunomide for active rheumatoid arthritis: A randomized controlled clinical trial	2019	120	3	1	1	6	1	1	1	0	13	2
2	31012257	Karlsson Sundbaum, J.	Methotrexate treatment in rheumatoid arthritis and elevated liver enzymes: A long-term follow-up of predictors, surveillance, and outcome in clinical practice	2019	213	2	2	1	6	2	3	1	1	84	3		2
2	31105018	García, D. S.	Hepatic toxicity by methotrexate with weekly single doses associated with folic acid in rheumatoid and psoriatic arthritis. What is its real frequency?	2019	43	6	2	1	6	2	3	1	0	4		3	5
2	31287230	Fleischmann, R.	Upadacitinib Versus Placebo or Adalimumab in Patients With Rheumatoid Arthritis and an Inadequate Response to Methotrexate: Results of a Phase III, Double-Blind, Randomized Controlled Trial	2019	1629	1	1	1	6	2	1		1	87			5
2	31474422	Erre, G. L.	Methotrexate therapy is not associated with increased liver stiffness and significant liver fibrosis in rheumatoid arthritis patients: A cross-sectional controlled study with real-time two-dimensional shear wave elastography	2019	140	2	1	1	8	2	3		0	4	0	4
2	31792368	Onishi, A.	Genetic and clinical prediction models for the efficacy and hepatotoxicity of methotrexate in patients with rheumatoid arthritis: a multicenter cohort study	2020	166	3	2	1	6	2	1	1	0	54
2	32024416	Sundbaum, J. K.	MTHFR, TYMS and SLCO1B1 polymorphisms and adverse liver effects of methotrexate in rheumatoid arthritis	2020	369	2	2	1	6	2	2	1		34
2	32419304	Robinson, M. F.	Efficacy and Safety of PF-06651600 (Ritlecitinib), a Novel JAK3/TEC Inhibitor, in Patients With Moderate-to-Severe Rheumatoid Arthritis and an Inadequate Response to Methotrexate	2020	70	2	1	1	6	2	1	1	1	1	0		2
2	32629668	Hua, L.	Efficacy and safety of low-dose glucocorticoids combined with methotrexate and hydroxychloroquine in the treatment of early rheumatoid arthritis: A single-center, randomized, double-blind clinical trial	2020	80	3	1	1	6	2	1		1	8			2
2	32896992	Nagaoka, S.	Weekly split-dose regimen for oral methotrexate reduced polyglutamation in red blood cells in patients with rheumatoid arthritis compared with single-dose regimen: Results from a multicentered randomized control trial	2020	78	3	1	1	6	1	1	1	0	8			2
2	33134809	Mori, S.	Incidence, predictive factors and severity of methotrexate-related liver injury in rheumatoid arthritis: a longitudinal cohort study	2020	289	3	2	1	6	1	3	1	0	44	0	12
2	33607181	Gelfand, J. M.	Risk of liver disease in patients with psoriasis, psoriatic arthritis, and rheumatoid arthritis receiving methotrexate: a population-based study	2021	28030	1	2	1	6	2	1	1		537		100
3	1451315	Youness, E. R.	The efficacy of methotrexate in psoriasis--a review of 40 cases	1992	40	5	2	1	6	1	2			10	3	1	5
3	2591092	Harrison, P. V.	Short-term methotrexate administration by low-dose infusion--does it influence clearance of psoriasis?	1989	24	2	2	1	6	1	1			0	0	0	5
3	3967557	Lanse, S. B.	Low incidence of hepatotoxicity associated with long-term, low-dose oral methotrexate in treatment of refractory psoriasis, psoriatic arthritis, and rheumatoid arthritis. An acceptable risk/benefit ratio	1985	30	1	1	1	6	1	1			6	1	1	2
3	4006282	van de Kerkhof, P. C.	Methotrexate maintenance therapy and liver damage in psoriasis	1985	44	2	2	1	6	2	3			9		9
3	7085955	Morison, W. L.	Combined methotrexate-PUVA therapy in the treatment of psoriasis	1982	30	1	2	1	6	1	1			0	0		2
3	7114866	Geronemus, R. G.	Liver biopsies upsilon liver scans in methotrexate-treated patients with psoriasis	1982	24	1	2	1	5					7		7	5
3	7130740	Ashton, R. E.	Complications in methotrexate treatment of psoriasis with particular reference to liver fibrosis	1982	38	2	2	1	5	2	2					0
3	7174914	Paul, B. S.	Combined methotrexate--ultraviolet B therapy in the treatment of psoriasis	1982	26	1	2	1	6	1	1			0	0
3	7369769	Robinson, J. K.	Methotrexate hepatotoxicity in psoriasis. Consideration of liver biopsies at regular intervals	1980	43	1	2	1	6	1	2			11		11	2
3	8123573	Van Dooren-Greebe, R. J.	Methotrexate revisited: effects of long-term treatment in psoriasis	1994	113	2	2	1	6	2	3		1	37	12	7	2
3	8731673	vanDooren-Greebe, R. J.	The value of dynamic hepatic scintigraphy and serum aminoterminal propeptide of type III procollagen for early detection of methotrexate-induced hepatic damage in psoriasis patients	1996	25	2	1	1	6	2	3			1		1	2
3	11305380	Haustein, U. F.	Methotrexate in psoriasis: 26 years' experience with low-dose long-term treatment	2000	157	2	2	1	6	2	3			40	22		2
3	12121564	Kumar, B.	Short-term methotrexate therapy in psoriasis: a study of 197 patients	2002	197	3	2	1	6	1	1			3			2
3	12917302	Heydendael, V. M.	Methotrexate versus cyclosporine in moderate-to-severe chronic plaque psoriasis	2003	44	2	1	1	9	2	1			12	12		2
3	14871278	Aithal, G. P.	Monitoring methotrexate-induced hepatic fibrosis in patients with psoriasis: are serial liver biopsies justified?	2004	66	2	2	1	6	2	3			11	1	11
3	15518366	Shehzad, T.	Efficacy of concomitant use of PUVA and methotrexate in disease clearance time in plaque type psoriasis	2004	40	3	2	1	6	1	1			0	0		2
3	16679477	Khan, S.	Use of amino terminal type III procollagen peptide (P3NP) assay in methotrexate therapy for psoriasis	2006	65	2	2	1	6	2	3			4		4
3	16704650	Salim, A.	Folic acid supplementation during treatment of psoriasis with methotrexate: a randomized, double-blind, placebo-controlled trial	2006	22	2	1	1	6	2	3	1	1	0	0		2
3	16716153	Aydin, F.	Methotrexate and ciclosporin combination for the treatment of severe psoriasis	2006	20	3	1	1	6	1	1			4			1
3	16918884	Berends, M. A.	Liver injury in long-term methotrexate treatment in psoriasis is relatively infrequent	2006	125	2	2	1	6	2	3			19	13	19
3	17498249	Berends, M. A.	Biochemical and biophysical assessment of MTX-induced liver fibrosis in psoriasis patients: Fibrotest predicts the presence and Fibroscan predicts the absence of significant liver fibrosis	2007	24	2	2	1	5	2	3			1	0	2
3	17852636	Gupta, R.	Methotrexate-betamethasone weekly oral pulse in psoriasis	2007	40	3	1	1	8	1	1			6			2
3	17986302	Flytström, I.	Methotrexate vs. ciclosporin in psoriasis: effectiveness, quality of life and safety. A randomized controlled trial	2008	37	2	1	1	9	1	1	1	1	7	0
3	18047523	Saurat, J. H.	Efficacy and safety results from the randomized controlled comparative study of adalimumab vs. methotrexate vs. placebo in patients with psoriasis (CHAMPION)	2008	110	2	1	1	9	2	1	1	0	3	3		1
3	18163165	Chládek, J.	The effect of folic acid supplementation on the pharmacokinetics and pharmacodynamics of oral methotrexate during the remission-induction period of treatment for moderate-to-severe plaque psoriasis	2008	20	2	1	1	6		1	1		3			2
3	18256692	Warren, R. B.	Genetic variation in efflux transporters influences outcome to methotrexate therapy in patients with psoriasis	2008	374	2	2	1	6					65
3	18429775	Kaur, I.	Systemic methotrexate treatment in childhood psoriasis: further experience in 24 children from India	2008	24	3	2	2	6	1	1	1		0	0		2
3	19578136	Amital, H.	Hepatotoxicity rates do not differ in patients with rheumatoid arthritis and psoriasis treated with methotrexate	2009	690	3	2	1	6	2	2	1		271			2
3	20130383	Saurat, J. H.	High prevalence of potential drug-drug interactions for psoriasis patients prescribed methotrexate or cyclosporine for psoriasis: associated clinical and economic outcomes in real-world practice	2010	5676	2	2	1	6		1			114			2
3	21175564	Fallah Arani, S.	Fumarates vs. methotrexate in moderate to severe chronic plaque psoriasis: a multicentre prospective randomized controlled clinical trial	2011	27	2	1	1	9	1	1			12	2		2
3	21564071	Saurat, J. H.	Relationship between methotrexate dosing and clinical response in patients with moderate to severe psoriasis: subanalysis of the CHAMPION study	2011	103	2	1	1	6	1	1	1		4	3		2
3	21716541	Gupta, S. K.	Comparative therapeutic evaluation of different topicals and narrow band ultraviolet B therapy combined with systemic methotrexate in the treatment of palmoplantar psoriasis	2011	86	3	2	1	6	1	1			0	0		2
3	21910713	Barker, J.	Efficacy and safety of infliximab vs. methotrexate in patients with moderate-to-severe plaque psoriasis: results of an open-label, active-controlled, randomized trial (RESTORE1)	2011	215	2	1	1	8	1	1	0		3	3		2
3	21950300	Radmanesh, M.	Weekly vs. daily administration of oral methotrexate (MTX) for generalized plaque psoriasis: a randomized controlled clinical trial	2011	202	3	1	1	6	1	1	0		77			2
3	22029980	Reich, K.	A 52-week trial comparing briakinumab with methotrexate in patients with psoriasis	2011	163	2	1	1	9	2	1	1		16	2		2
3	22309614	Woolf, R. T.	Methotrexate polyglutamates as a marker of patient compliance and clinical response in psoriasis: a single-centre prospective study	2012	55	2	1	1	6	1	1	1		16	3		2
3	22533447	Gottlieb, A. B.	A randomized, double-blind, placebo-controlled study to evaluate the addition of methotrexate to etanercept in patients with moderate to severe plaque psoriasis	2012	239	1	1	1	8	1	1			3			2
3	22672248	Inzinger, M.	Methotrexate vs. fumaric acid esters in moderate-to-severe chronic plaque psoriasis: data registry report on the efficacy under daily life conditions	2013	72	2	2	1	8	2	1		0	7	7		3
3	22830389	Dogra, S.	Efficacy and safety of systemic methotrexate in two fixed doses of 10 mg or 25 mg orally once weekly in adult patients with severe plaque-type psoriasis: a prospective, randomized, double-blind, dose-ranging study	2012	60	3	1	1	6	2	1	1		2	2		2
3	22882190	Chládek, J.	Assessment of methotrexate hepatotoxicity in psoriasis patients: a prospective evaluation of four serum fibrosis markers	2013	34	2	1	1	8	1	1	0	0	8			2
3	23066720	Janagond, A. B.	Efficacy and safety of systemic methotrexate vs. acitretin in psoriasis patients with significant palmoplantar involvement: a prospective, randomized study	2013	50	3	1	1	8	2	1	1		3			2
3	23660995	Kilic, S.	Effect of the systemic use of methotrexate on the oxidative stress and paraoxonase enzyme in psoriasis patients	2013	26	3	1	1	6	1	1			2
3	23717738	Yeo, C. M.	Prevalence and risk factors of methotrexate hepatoxicity in Asian patients with psoriasis	2013	98	3	2	1	6	2				7		7
3	23830989	van Swelm, R. P.	Biomarkers for methotrexate-induced liver injury: urinary protein profiling of psoriasis patients	2013	60	2	2	1	6	1	1	1		0		0	2
3	24283773	Tamilselvi, E.	Association of disease severity with IL-1 levels in methotrexate-treated psoriasis patients	2013	58	3	2	1	6	1	1	1		2	2
3	24738793	Al-Hamamy, H. R.	Comparative study of the effect of narrowband ultraviolet B phototherapy plus methotrexate vs. narrowband ultraviolet B alone and methotrexate alone in the treatment of plaque-type psoriasis	2014	75	3	1	1	8	1	1			0	0
3	24964792	Lynch, M.	The use of transient elastography and FibroTest for monitoring hepatotoxicity in patients receiving methotrexate for psoriasis	2014	77	2	1	1	6	2	2			6	2	2
3	25209868	Lajevardi, V.	The efficacy of methotrexate plus pioglitazone vs. methotrexate alone in the management of patients with plaque-type psoriasis: a single-blinded randomized controlled trial	2015	44	3	1	1	6	1	1	1		1	1		2
3	25225524	Haider, S.	Efficacy of Methotrexate in patients with plaque type psoriasis	2014	86	3	2	1	6	1	1			13	13		2
3	25485870	van Geel, M. J.	Methotrexate in pediatric plaque-type psoriasis: Long-term daily clinical practice results from the Child-CAPTURE registry	2015	25	2	1	2	6	1	1	1	1	1	1		2
3	25751329	Singh, S. K.	Relapse in psoriasis with two different tapering regimens of methotrexate: a randomized open-label controlled study	2015	141	3	1	1	6	1	1	1		12	7
3	26852010	West, J.	Methotrexate in psoriasis under real-world conditions: long-term efficacy and tolerability	2016	400	2	1	1	6		2			30	30		5
3	28001499	Cabello Zurita, C.	Effectiveness and safety of Methotrexate in psoriasis: an eight-year experience with 218 patients	2017	218	3	2	1	6	1	1			6	6		2
3	28012564	Warren, R. B.	An intensified dosing schedule of subcutaneous methotrexate in patients with moderate to severe plaque-type psoriasis (METOP): a 52 week, multicentre, randomised, double-blind, placebo-controlled, phase 3 trial	2017	91	2	1	1	6	2	1	1		21	11		2
3	28078672	Otero, M. E.	Determinants for drug survival of methotrexate in patients with psoriasis, split according to different reasons for discontinuation: results of the prospective MTX-CAPTURE	2017	85	2	1	1	6	1	1	1		2	2		5
3	28223747	Choi, C. W.	The Advantage of Cyclosporine A and Methotrexate Rotational Therapy in Long-Term Systemic Treatment for Chronic Plaque Psoriasis in a Real World Practice	2017	21	3	2	1	6	1	1	1		2			2
3	28303329	Rongngern, P.	Diagnostic performance of transient elastography for detection of methotrexate-induced liver injury using Roenigk classification in Asian patients with psoriasis: a retrospective study	2017	41	3	2	1	6	2	3	1		1		10
3	28352928	Yousefzadeh, H.	Evaluation of psoriasis severity and inflammatory responses under concomitant treatment with methotrexate plus micronutrients for psoriasis vulgaris: a randomized double blind trial	2017	34	3	1	1	6	1	1	1		4			2
3	28478975	Papp, K.	Efficacy and safety of adalimumab every other week versus methotrexate once weekly in children and adolescents with severe chronic plaque psoriasis: a randomised, double-blind, phase 3 trial	2017	37	1	1	2	8	1	1	1		0	0		2
3	28993007	Gordon, K. B.	Poor early response to methotrexate portends inadequate long-term outcomes in patients with moderate-to-severe psoriasis: Evidence from 2 phase 3 clinical trials	2017	273	1	1	1	6	1	1			4			2
3	29399784	Tsakok, T.	Subcutaneous methotrexate in patients with moderate-to-severe psoriasis: a critical appraisal	2018	91	2	1	1	8	2	1	1		0	0		3
3	29512181	Pongparit, K.	Effectiveness of and factors associated with clinical response to methotrexate under daily life conditions in Asian patients with psoriasis: A retrospective cohort study	2018	100	3	2	1	6	1	1	1		5	5		2
3	30704943	Santos, F. C. F.	Methotrexate efficacy and tolerance in plaque psoriasis. A prospective real-life multicentre study in France	2019	256	2	2	1	6	1	1	1		20	0		5
3	30745973	Van, E. D.	Successful Psoriasis Treatment Using NB-UVB with Methotrexate: The Vietnamese Experience	2019	70	3	2	1	6	1	1			0	0		2
3	31376153	Reich, K.	A 24-week multicentre, randomized, open-label, parallel-group study comparing the efficacy and safety of ixekizumab vs. fumaric acid esters and methotrexate in patients with moderate-to-severe plaque psoriasis naive to systemic treatment	2020	54	2	1	1	8	2	1	1		2			2
3	31381231	Attwa, E. M.	Subcutaneous methotrexate versus oral form for the treatment and prophylaxis of chronic plaque psoriasis	2019	28	5	2	1	6	1	1	1		4			5
3	31396693	Drach, M.	Effectiveness of methotrexate in moderate to severe psoriasis patients: real-world registry data from the Swiss Dermatology Network for Targeted Therapies (SDNTT)	2019	66	2	1	1	6	1	1	1		7			3
3	31873772	Liu, L. F.	Etanercept biosimilar (recombinant human tumor necrosis factor-α receptor II: IgG Fc fusion protein) and methotrexate combination therapy in Chinese patients with moderate-to-severe plaque psoriasis: a multicentre, randomized, double-blind, placebo-controlled trial	2020	226	3	1	1	8	1	1	1	0	46			2
3	32022846	Bronckers, Imgj	A Comparison of Psoriasis Severity in Pediatric Patients Treated With Methotrexate vs Biologic Agents	2020	163	2	2	1	8	1	1			5
3	32201442	Abidi, A.	The evaluation of efficacy and safety of methotrexate and pioglitazone in psoriasis patients: A randomized, open-labeled, active-controlled clinical trial	2020	60	3	1	1	8	1	1	1		0	0
3	32525101	Khandpur, S.	Ultrasound liver elastography for the detection of liver fibrosis in patients with psoriasis and reactive arthritis on long-term methotrexate therapy: A cross-sectional study	2020	54	3	1	1	5	2		1				19
3	32643632	Mahajan, R.	Metabolic syndrome and female gender, but not methotrexate, are the important associations of significant liver fibrosis in patients with moderate-to-severe psoriasis as detected by transient elastography	2020	134	3	1	1	6	1						33
3	32888370	Gisondi, P.	Methotrexate vs secukinumab safety in psoriasis patients with metabolic syndrome	2020	64	2	1	1	8	1	1	1		4	4		3
3	33296549	Shah, S.	Safety and efficacy profile of oral cyclosporine vs oral methotrexate vs oral acitretin in palmoplantar psoriasis: A hospital based prospective investigator blind randomized controlled comparative study	2021	21	3	1	1	8	1	1			0	0		2
3	1404123	Wysoczańska, B.	Psoriatic arthritis: clinical response and side effects to methotrexate therapy	1992	40	2	2	1	6	1	2			11	0	1
3	16646026	Mease, P. J.	Alefacept in combination with methotrexate for the treatment of psoriatic arthritis: results of a randomized, double-blind, placebo-controlled study	2006	185	1	1	1	6	1	1	0	0	8	1		1
3	17163236	Tilling, L.	Methotrexate and hepatic toxicity in rheumatoid arthritis and psoriatic arthritis	2006	69	1	1	1	6	1	2	1		10	4		2
3	17213251	Heiberg, M. S.	The comparative effectiveness of anti-TNF therapy and methotrexate in patients with psoriatic arthritis: 6 month results from a longitudinal, observational, multicentre study	2007	384	2	1	1	8	1	1			7	7
3	18030515	Scarpa, R.	The effectiveness of a traditional therapeutical approach in early psoriatic arthritis: results of a pilot randomised 6-month trial with methotrexate	2008	32	2	1	1	6	1	1			0	0		1
3	18173924	Malesci, D.	Leflunomide in psoriatic arthritis: a retrospective study of discontinuation rate in daily clinical practice compared with methotrexate	2007	44	2	2	1	8	1	1	1	0	4	4
3	19740904	Lie, E.	Effectiveness and retention rates of methotrexate in psoriatic arthritis in comparison with methotrexate-treated patients with rheumatoid arthritis	2010	430	2	1	1	6	1	1	1	0	35	20
3	20472929	Chandran, V.	Folate pathway enzyme gene polymorphisms and the efficacy and toxicity of methotrexate in psoriatic arthritis	2010	281	1	1	1	6		1	1	0	45			2
3	22344575	Kingsley, G. H.	A randomized placebo-controlled trial of methotrexate in psoriatic arthritis	2012	109	2	1	1	9	1	1	1	0	12
3	24609758	Nikiphorou, E.	Indispensable or intolerable? Methotrexate in patients with rheumatoid and psoriatic arthritis: a retrospective review of discontinuation rates from a large UK cohort	2014	193	2	2	1	6	1	1	1		12	12		5
3	26669913	Coates, L. C.	Methotrexate Efficacy in the Tight Control in Psoriatic Arthritis Study	2016	188	2	1	1	6	1	1			20	4		2
3	27422895	Sheane, B. J.	Attainment of Minimal Disease Activity Using Methotrexate in Psoriatic Arthritis	2016	167	1	1	1	6	2	1			4	4		5
3	29855175	Mease, P. J.	Phase II Study of ABT-122, a Tumor Necrosis Factor- and Interleukin-17A-Targeted Dual Variable Domain Immunoglobulin, in Patients With Psoriatic Arthritis With an Inadequate Response to Methotrexate	2018	240	1	1	1	6	2	1			0	0
3	30590763	Appani, S. K.	Methotrexate achieves major cDAPSA response, and improvement in dactylitis and functional status in psoriatic arthritis	2019	73	3	1	1	6	2	1	1		1	0		2
3	30698628	Yan, K.	Safety and Efficacy of Methotrexate for Chinese Adults With Psoriasis With and Without Psoriatic Arthritis	2019	235	3	1	1	6	1	1	0		50	0		2
3	30745972	Van, B. T.	Effectiveness, Safety and Tolerance of Methotrexate in Vietnamese Psoriatic Arthritis Patients	2019	37	3	2	1	6	1	1	1		1
3	30747501	Mease, P. J.	Etanercept and Methotrexate as Monotherapy or in Combination for Psoriatic Arthritis: Primary Results From a Randomized, Controlled Phase III Trial	2019	567	1	1	1	8	2	1	1		0	0		2
3	30808625	van M. L. J. J.	Achieving remission in psoriatic arthritis by early initiation of TNF inhibition: a double-blind, randomised, placebo-controlled trial of golimumab plus methotrexate versus placebo plus methotrexate	2019	51	2	1	1	6	2	1		0	8	8		2
3	31521192	de Jong, H. M. Y.	Sustained remission with methotrexate monotherapy after 22-week induction treatment with TNF-alpha inhibitor and methotrexate in early psoriatic arthritis: an open-label extension of a randomized placebo-controlled trial	2019	51	2	1	1	6	2	1			1	1
3	32797218	Jacobs, M. E.	First-line csDMARD monotherapy drug retention in psoriatic arthritis: methotrexate outperforms sulfasalazine	2021	163	2	2	1	6		2			7
3	33200394	Smolen, J. S.	Efficacy and Safety of Ixekizumab with or Without Methotrexate in Biologic-Naïve Patients with Psoriatic Arthritis: 52-Week Results from SPIRIT-H2H Study	2020	336	2	1	1	8	2	1			11			5
3	33607181	Gelfand, J. M.	Risk of liver disease in patients with psoriasis, psoriatic arthritis, and rheumatoid arthritis receiving methotrexate: a population-based study	2021	12207	2	2	1	6	2	2	1		446		113
